# Supplementary material for: The Co-Administration of Fluoroquinolones Strongly Increases the Anticancer Efficacy of Carboplatin Treatment—Novel Insights for Breast Cancer Chemotherapy from the Canine Mammary Tumor Model
Source: Biology (Basel). 2026 Apr 11;15(8):604. doi: 10.3390/biology15080604 (PMC13113806; doi:10.3390/biology15080604)
Supplement: Supplementary file 1 [file biology-15-00604-s001.zip]

Archive with 5 entries (5 files):
- Supplementary Material 1.pptx
- Supplementary Material 2.pdf
- Supplementary Material 3.pdf
- Supplementary Material 4.pdf
- Supplementary Material 5.pptx
